# Supplementary material for: Early Point-of-Care Thromboelastometry Reduces Mortality in Patients with Severe Trauma and Risk of Transfusion: An Analysis Based on the TraumaRegister DGU®
Source: J Clin Med. 2024 Jul 11;13(14):4059. doi: 10.3390/jcm13144059 (PMC11277494; doi:10.3390/jcm13144059)
Supplement: Supplementary file 1 [file jcm-13-04059-s001.zip]

Archive with 1 entries (1 files):
- jcm-2998486-supplementary.pdf
